# Supplementary material for: Design, Synthesis, Biological Evaluation and In Silico Study of Benzyloxybenzaldehyde Derivatives as Selective ALDH1A3 Inhibitors
Source: Molecules. 2021 Sep 23;26(19):5770. doi: 10.3390/molecules26195770 (PMC8510124; doi:10.3390/molecules26195770)
Supplement: Supplementary file 1 [file molecules-26-05770-s001.zip]

Archive with 2 entries (2 files):
- HRMS Supplementary Data.pdf
- NMR Supplementary Data.pdf
